# Supplementary material for: Global response of Plasmodium falciparum to hyperoxia: a combined transcriptomic and proteomic approach
Source: Malar J. 2011 Jan 11;10:4. doi: 10.1186/1475-2875-10-4 (PMC3030542; doi:10.1186/1475-2875-10-4)
Supplement: Additional file 3 — Raw data microarray at 8 hours time point under hyperoxia versus normoxia conditions on synchronized parasites. [file 1475-2875-10-4-S3.XLS]

## Sheet: Input_PS6_Marylin_juillet07
Additional file 3: Raw data microarray at 8 hours time point under hyperoxia versus normoxia conditions on synchronised parasites.
Accession Number	Sequence Names	FC E1	FC E2	FC E3	p-value t-test	FC Average	Standard Deviation
PFA0440w	hypothetical protein. conserved	1.07835	1.05169	1.08065	0.00771	1.07023	0.0160972
PF14_0449	hypothetical protein	1.07729	1.10481	1.08373	0.00323	1.08861	0.0143944
PF11_0415	hypothetical protein	-1.43089	-1.36564	-1.24037	0.00264	-1.34563	0.0968229
PF14_0705	hypothetical protein	1.33431	1.15317	1.22918	0.00913	1.23889	0.0909593
PFF1400w	RAP protein. putative	1.16988	1.16177	1.12731	0.00115	1.15299	0.0226034
PF14_0451	mitochondrial ribosomal protein S14 precursor. putative	-1.21565	-1.17896	-1.09737	0.00678	-1.16399	0.0605437
PF13_0292	hypothetical protein	-1.19074	-1.28479	-1.15767	0.00318	-1.21107	0.0659527
PFD1090c	clathrin assembly protein. putative	1.04942	1.03685	1.03163	0.0024	1.0393	0.00914456
PF11_0268	hypothetical protein	-1.1504	-1.18338	-1.14334	0.00959	-1.15904	0.0213726
PF11_0254	hypothetical protein	1.10446	1.09835	1.08732	0.00035	1.09671	0.00868689
PF14_0338	hypothetical protein	1.23934	1.23791	1.13315	0.00886	1.20347	0.0609002
PF07_0131	erythrocyte membrane protein 1 (PfEMP1) pseudogene	1.28007	1.21234	1.17322	0.0024	1.22188	0.0540596
PF10_0197	hypothetical protein	1.07674	1.05029	1.06837	0.00166	1.06513	0.0135188
MAL13P1.159	hypothetical protein. conserved	-1.07653	-1.09671	-1.15391	0.00758	-1.10905	0.0401388
PF14_0474	hypothetical protein	-1.14743	-1.17289	-1.07921	0.00575	-1.13318	0.0484392
PF13_0155	hypothetical protein. conserved	1.1487	1.27478	1.17017	0.00415	1.19788	0.0674542
PFD0395c	hypothetical protein. conserved	-1.14091	-1.2511	-1.1411	0.00533	-1.1777	0.0635634
PFI1440w	hypothetical protein. conserved	1.19328	1.25459	1.25127	0.00039	1.23305	0.0344789
PFC0335c	hypothetical protein. conserved	1.08857	1.141	1.15544	0.00252	1.12834	0.0351876
PF14_0198	glycine -- tRNA ligase. putative	1.03972	1.0581	1.06412	0.00814	1.05398	0.0127111
PFL1350w	RNA pseudouridylate synthase. putative	-1.3211	-1.19351	-1.31666	0.0023	-1.27709	0.0724164
PF10_0319	hypothetical protein	1.36532	1.31768	1.36874	0.001	1.35058	0.0285435
MAL13P1.350	hypothetical protein. conserved	1.2508	1.32215	1.2592	0.00367	1.27738	0.0389959
PFC0490w	dolichyl-diphospho-oligosaccharide protein	1.27728	1.28002	1.11308	0.00985	1.22346	0.0956017
PF07_0125	hypothetical protein. conserved	1.14951	1.14045	1.20236	0.004	1.16411	0.0334366
PF13_0307	hypothetical protein. conserved	1.06632	1.10267	1.12098	0.00306	1.09666	0.0278217
PFF0600w	hypothetical protein. conserved	1.13702	1.14001	1.08295	0.00293	1.11999	0.0321153
PF10_0170	hypothetical protein	-1.04877	-1.04854	-1.07207	0.00195	-1.05646	0.0135191
PFE0500c	hypothetical protein. conserved	1.2859	1.32344	1.19809	0.00149	1.26914	0.0643331
MAL8P1.50	hypothetical protein. conserved	1.19063	1.12767	1.1452	0.00172	1.1545	0.032494
PFE0130c	hypothetical protein. conserved	1.13695	1.13007	1.13498	0.00513	1.134	0.00354315
PFB0535w	GDP-fructose:GMP antiporter. putative	1.14563	1.15941	1.0821	0.006	1.12905	0.0412367
PF14_0136	hypothetical protein. conserved	-1.10327	-1.07957	-1.11477	0.00169	-1.0992	0.0179489
MAL8P1.48	small nuclear ribonucleoprotein. putative	-1.21166	-1.20374	-1.1911	0.00062	-1.20217	0.0103699
PF11_0525	hypothetical protein	1.10183	1.18582	1.11487	0.00431	1.13417	0.0452
PFF0920c	hypothetical protein. conserved	1.04884	1.0767	1.07708	0.00188	1.06754	0.0161958
PFL0990w	hypothetical protein. conserved	-1.16606	-1.19679	-1.14417	0.00288	-1.16901	0.0264335
PF10_0047	RNA binding protein. putative	1.23188	1.24602	1.32604	0.00209	1.26798	0.0507761
PF13_0326	actin-depolymerizing factor. putative	-1.21319	-1.19902	-1.108	0.00552	-1.1734	0.0570823
PF13_0293	hypothetical protein. conserved	-1.09949	-1.1094	-1.10418	4e-05	-1.10436	0.00495736
MAL13P1.90	hypothetical protein. conserved	1.20101	1.26884	1.11725	0.00763	1.1957	0.0759344
PFB0700c	hypothetical protein	-1.1424	-1.13064	-1.10343	0.00089	-1.12549	0.0199889
PF10_0041	U5 small nuclear ribonuclear protein. putative	1.04728	1.06248	1.08235	0.00293	1.06404	0.0175867
PF14_0107	hypothetical protein. conserved	1.0611	1.0917	1.09629	0.00533	1.08303	0.0191301
PF11_0470	hypothetical protein	1.09958	1.10196	1.16123	0.00561	1.12092	0.0349269
PFA0550w	hypothetical protein. conserved	1.11497	1.14168	1.11182	0.00888	1.12282	0.0164061
PF14_0359	hypothetical protein. conserved	1.12754	1.17846	1.15194	0.00308	1.15265	0.0254674
PF07_0062	GTP-binding translation elongation factor tu family protein. putative	1.24457	1.13765	1.24987	0.00419	1.2107	0.0633157
PF11_0281	hypothetical protein	-1.08456	-1.12849	-1.17411	0.005	-1.12905	0.0447777
PFD0940w	hypothetical protein. conserved	-1.22488	-1.21534	-1.17713	0.00058	-1.20578	0.0252688
PFL0070c	hypothetical protein. conserved in P. falciparum	1.17779	1.18692	1.12955	0.00088	1.16475	0.0308269
PF14_0297	ecto-nucleoside triphosphate diphosphohydrolase 1. putative	1.12143	1.11875	1.19287	0.00618	1.14435	0.0420409
PF11_0485	mitochondrial ATP-synthase. delta subunit putative	1.08231	1.06799	1.08156	0.00058	1.07729	0.00805988
PF07_0108	hypothetical protein. conserved	1.06667	1.03481	1.05052	0.0051	1.05067	0.0159305
PFI1415w	Serine/Threonine protein kinase. putative	1.10472	1.06816	1.14668	0.00954	1.10652	0.0392909
PF11_0240	dynein heavy chain. putative	1.13304	1.15543	1.21287	0.00172	1.16711	0.0411775
PFL0355c	hypothetical protein. conserved	-1.15208	-1.20733	-1.16863	0.0016	-1.17601	0.0283553
PFE0310c	hypothetical protein. conserved	1.06816	1.07004	1.13025	0.00728	1.08948	0.0353175
PF10_0260	hypothetical protein	1.14622	1.10279	1.11948	0.00145	1.12283	0.0219079
PFE1170w	hypothetical protein	-1.15003	-1.1576	-1.17023	9e-05	-1.15929	0.0102051
PF10_0031	hypothetical protein	-1.15605	-1.21308	-1.12556	0.005	-1.1649	0.0444256
PF13_0269	glycerol kinase. putative	1.124	1.10372	1.07985	0.00133	1.10252	0.0220993
MAL13P1.83	karyopherin	1.05433	1.04727	1.05044	0.00172	1.05068	0.00353611
PFB0380c	hypothetical protein	1.11431	1.0834	1.09143	0.00856	1.09638	0.0160385
PF13_0230	hypothetical protein. conserved	1.27361	1.21563	1.15619	0.00416	1.21514	0.0587115
MAL13P1.17	hypothetical protein. conserved	-1.17596	-1.17956	-1.17766	0.00182	-1.17773	0.00180093
PF10_0243	hypothetical protein	1.51563	1.30239	1.2563	0.00567	1.35811	0.138352
PFC1110w	VARC pseudogene	-1.04313	-1.04917	-1.06398	0.00117	-1.05209	0.010728
PFI1470c	leucine-rich repeat protein 8. LRR8	1.11229	1.1491	1.10358	0.00191	1.12166	0.0241623
PFB0080c	hypothetical protein	-1.09877	-1.13685	-1.07516	0.00427	-1.10359	0.0311266
PFB0460c	hypothetical protein	1.19749	1.30733	1.16302	0.00644	1.22261	0.075364
PFF0820w	hypothetical protein. conserved	-1.08092	-1.07458	-1.05499	0.00425	-1.07016	0.0135174
PF14_0718	hypothetical protein. conserved	-1.53662	-1.25604	-1.3936	0.00399	-1.39542	0.140299
PF10_0219	hypothetical protein	-1.06405	-1.09975	-1.10225	0.00181	-1.08868	0.0213697
PF14_0160	hypothetical protein	1.10394	1.11493	1.11409	5e-05	1.11099	0.00611703
PF10_0336	hypothetical protein	1.30494	1.26719	1.1512	0.00753	1.24111	0.0801194
PF11_0153	hypothetical protein	1.10061	1.06959	1.08372	0.00616	1.08464	0.0155305
PF14_0051	hypothetical protein. conserved	1.12225	1.13027	1.11567	0.00071	1.12273	0.00731183
MAL13P1.264	hypothetical protein. conserved	-1.07843	-1.12742	-1.09999	0.00191	-1.10195	0.0245535
PF14_0412	hypothetical protein	1.12303	1.17312	1.07421	0.00898	1.12345	0.0494564
PF10_0351	hypothetical protein	-1.46414	-1.37389	-1.22242	0.0041	-1.35348	0.122145
PF14_0112	POM1. putative	1.14008	1.10909	1.17152	0.00344	1.14023	0.0312153
PFI0120c	protein kinase. FIKK family	-1.16851	-1.1743	-1.17588	0.00011	-1.1729	0.00388024
PFL0150w	origin recognition complex 1 protein	1.07857	1.11049	1.095	0.00131	1.09469	0.0159623
PF13_0165	hypothetical protein. conserved	1.1611	1.16126	1.07859	0.0098	1.13365	0.0476834
PFC0340w	DNA polymerase delta small subunit. putative	1.35617	1.39536	1.18826	0.00546	1.31326	0.110015
PF13_0077	DEAD box helicase. putative	1.1249	1.08246	1.10338	0.00136	1.10358	0.0212207
PFE0100w	hypothetical protein. conserved	1.0609	1.08586	1.10362	0.00259	1.08346	0.0214609
PF14_0680	hypothetical protein	1.32658	1.22827	1.25058	0.0027	1.26848	0.0515406
PFL2265c	hypothetical protein. conserved	-1.05747	-1.07046	-1.10417	0.00438	-1.07737	0.0241039
PF13_0037	DEAD box helicase. putative	1.13921	1.12849	1.08098	0.00891	1.11623	0.0309915
MAL8P1.34	hypothetical protein. conserved	1.16746	1.18154	1.24208	0.0086	1.19703	0.0396474
PF07_0105	exonuclease i. putative	1.28377	1.23082	1.29192	0.00805	1.26884	0.0331746
PFE0650c	hypothetical protein. conserved	-1.1747	-1.2133	-1.18743	0.0054	-1.19181	0.0196692
PF10_0118	hypothetical protein	1.14078	1.1858	1.23206	0.0018	1.18621	0.0456414
MAL8P1.103	hypothetical protein. conserved	-1.09117	-1.1022	-1.05694	0.00399	-1.08344	0.0236002
PFE1235c	hypothetical protein	1.10525	1.13805	1.07036	0.00632	1.10455	0.0338504
MAL13P1.34	hypothetical protein. conserved	-1.34337	-1.40508	-1.44349	0.0043	-1.39731	0.0505098
PFL0540w	mannosyltransferase. putative	1.21856	1.24271	1.48865	0.00925	1.31664	0.149454
PF11_0455	hypothetical protein	-1.18637	-1.2	-1.24031	0.00258	-1.20889	0.0280482
MAL13P1.28	hypothetical protein. conserved	-1.14715	-1.25673	-1.12989	0.0071	-1.17792	0.068792
PF11_0482	hypothetical protein	1.09686	1.05885	1.05785	0.00402	1.07119	0.0222394
MAL13P1.107	hypothetical protein. conserved	1.27076	1.31001	1.53753	0.00482	1.37277	0.144032
PF11_0053	PfSNF2L	-1.11449	-1.16231	-1.11873	0.00223	-1.13184	0.0264699
PF08_0044	Plasmodium falciparum protein kinase 1	-1.10401	-1.14944	-1.06347	0.00828	-1.10564	0.0430082
PFB0335c	cysteine protease. putative	-1.18161	-1.17816	-1.20664	0.0008	-1.1888	0.015543
MAL7P1.100	serine/threonine protein kinase. Pfnek-4	1.16196	1.12042	1.13875	0.00043	1.14038	0.0208177
PFL0325w	hypothetical protein. conserved	1.10844	1.15338	1.25337	0.0094	1.17173	0.074187
PF13_0050	hypothetical protein. conserved	1.21279	1.19413	1.22084	0.00141	1.20925	0.0137017
PFF1245c	hypothetical protein. conserved	1.23558	1.11072	1.17637	0.00691	1.17422	0.0624577
PF11_0289	hypothetical protein	-1.25039	-1.12837	-1.20783	0.00395	-1.19553	0.0619329
PF11_0117	replication factor C subunit 5. putative	1.26715	1.25046	1.13415	0.00643	1.21725	0.0724518
PFA0555c	UMP-CMP kinase. putative	-1.19006	-1.17766	-1.27797	0.00609	-1.21523	0.054687
PFE0560c	hypothetical protein. conserved	-1.12031	-1.13469	-1.07303	0.00664	-1.10934	0.0322597
PF08_0047	hypothetical protein. conserved	-1.09077	-1.07279	-1.10518	0.00859	-1.08958	0.0162278
PF11_0228	hypothetical protein	-1.23246	-1.2278	-1.37543	0.00589	-1.27856	0.0839213
MAL13P1.275	NLI interacting factor-like phosphatase. putative	-1.18672	-1.24598	-1.11073	0.00602	-1.18114	0.0677972
MAL13P1.62	hypothetical protein	-1.18972	-1.15594	-1.11788	0.0028	-1.15451	0.0359412
PFL2005w	replication factor c subunit 4	1.10986	1.07546	1.113	0.00561	1.09944	0.0208266
PFD0720w	hypothetical protein. conserved	-1.3443	-1.3345	-1.24528	0.00299	-1.30803	0.0545607
PF14_0352	ribonucleoside-diphosphate reductase. large subunit	1.04798	1.06664	1.05802	0.00058	1.05755	0.009339
PFC0695w	hypothetical protein. conserved	-1.25966	-1.2021	-1.1691	0.00351	-1.21029	0.0458317
PF11_0393	hypothetical protein. conserved	-1.14847	-1.09197	-1.18884	0.00916	-1.14309	0.0486583
MAL8P1.106	hypothetical protein. conserved	1.05999	1.05548	1.09398	0.00613	1.06982	0.0210472
PFL1155w	GTP cyclohydrolase I	1.07335	1.0576	1.07793	0.00088	1.06963	0.0106642
PF07_0124	hypothetical protein. conserved	1.08946	1.05821	1.11197	0.0098	1.08655	0.0269981
PFD0410c	hypothetical protein	1.12644	1.11157	1.06546	0.008	1.10116	0.0317957
PFI0715w	Zinc binding protein. putative	-1.17722	-1.14599	-1.13504	0.00051	-1.15275	0.0218875
PFF0475w	hypothetical protein	-1.0764	-1.12404	-1.08096	0.00271	-1.0938	0.0262877
PF10_0407	dihydrolipoamide acetyltransferase. putative	1.09732	1.10134	1.10488	0.00587	1.10118	0.00378254
PFB0360c	cysteine protease. putative	-1.18013	-1.09564	-1.22439	0.00845	-1.16672	0.0654142
PF13_0106	hypothetical protein. conserved	1.08965	1.13965	1.11137	0.00449	1.11356	0.0250716
PF13_0271	ABC transporter. (heavy metal transporter family)	-1.087	-1.07142	-1.0628	0.00968	-1.07374	0.0122657
PFE0275w	hypothetical protein. conserved	-1.26077	-1.13951	-1.33478	0.00913	-1.24502	0.0985832
MAL8P1.83	eukaryotictranslation initiation factor. putative	-1.10465	-1.14984	-1.18131	0.00635	-1.14527	0.0385341
PFL2395c	dimethyladenosine transferase. putative	1.12789	1.15552	1.16567	0.00861	1.14969	0.0195524
PFI0660c	protease. putative	-1.06638	-1.10153	-1.07563	0.00904	-1.08118	0.0182204
PF13_0191	hypothetical protein. conserved	1.1417	1.13432	1.1345	0.00231	1.13684	0.00420985
PF13_0276	membrane-associated histidine rich protein 2. (MARHP2)	-1.20367	-1.22068	-1.129	0.00216	-1.18445	0.0487685
PF10_0262	hypothetical protein	-1.18119	-1.146	-1.08359	0.00622	-1.13693	0.0494286
PF14_0626	dynein beta chain. putative	-1.0499	-1.05235	-1.08416	0.00554	-1.06214	0.0191121
PF10_0087	diphthine synthase	-1.10177	-1.07976	-1.08678	0.0077	-1.08944	0.0112429
PFL1750c	hypothetical protein. conserved	1.15828	1.20855	1.08648	0.0076	1.1511	0.0613506
PF11_0350	hypothetical protein	-1.17972	-1.06833	-1.14766	0.00951	-1.1319	0.0573423
PFF0925w	hypothetical protein. conserved	-1.18057	-1.09605	-1.09577	0.0095	-1.12413	0.0488787
PF14_0507	hypothetical protein	-1.11081	-1.10432	-1.07668	0.00084	-1.09727	0.0181243
PFD1155w	erythrocyte binding antigen-165	-1.24797	-1.41919	-1.33944	0.00204	-1.33553	0.0856768
PFD0680c	ubiquitin carboxyl-terminal hydrolase a. putative	1.10612	1.11497	1.0768	0.00316	1.0993	0.0199789
PFI0285w	hypothetical protein. conserved	-1.10473	-1.21515	-1.19605	0.00471	-1.17198	0.0590152
PFL0900c	arginyl-tRNA synthetase. putative	-1.12846	-1.11112	-1.10859	0.00643	-1.11606	0.0108158
MAL7P1.6	hypothetical protein. conserved in P.falciparum	1.05829	1.04554	1.05591	0.00757	1.05325	0.00677943
PF13_0193	MSP7-like protein	-1.27753	-1.29906	-1.16627	0.00423	-1.24762	0.0712689
PF14_0015	aminopeptidase. putative	-1.03024	-1.02632	-1.04946	0.00571	-1.03534	0.0123844
PF10_0052	hypothetical protein	1.15921	1.22032	1.231	0.0097	1.20351	0.0387348
PFC0275w	FAD-dependent glycerol-3-phosphate dehydrogenase. putative	1.1121	1.10589	1.06289	0.00909	1.09363	0.0267992
PF07_0051	erythrocyte membrane protein 1 (PfEMP1)	-1.1659	-1.16634	-1.1042	0.00601	-1.14548	0.0357502
PF14_0621	hypothetical protein	-1.25711	-1.19447	-1.13649	0.00865	-1.19602	0.060325
PF10_0335	hypothetical protein	1.08353	1.07871	1.11625	0.00883	1.09283	0.020425
PFL1030w	hypothetical protein. conserved	1.11981	1.09973	1.07359	0.00783	1.09771	0.0231761
PFI0230c	bacterial histone-like protein. putative	-1.16691	-1.17829	-1.2405	0.00537	-1.19523	0.0396129
PF14_0324	hypothetical protein. conserved	1.07894	1.13494	1.14834	0.0035	1.12074	0.0368147
PF13_0062	clathrin-adaptor medium chain. putative	1.09805	1.05877	1.06441	0.00301	1.07374	0.0212382
PFL1830w	ubiquitin-like protein. putative	-1.17233	-1.12323	-1.20606	0.00183	-1.16721	0.041652
PFL1525c	pre-mRNA splicing factor RNA helicase. putative	-1.10374	-1.1583	-1.13473	0.00146	-1.13226	0.027364
PFE1270c	hypothetical protein. conserved	1.11156	1.0823	1.07209	0.00914	1.08865	0.0204869
PFC0065c	alpha/beta hydrolase protein. putative	-1.19009	-1.12173	-1.27997	0.00824	-1.19726	0.0793635
PF11_0408	hypothetical protein	1.13456	1.17594	1.159	0.00076	1.1565	0.020803
PF10_0258	hypothetical protein	1.10414	1.10005	1.08853	0.00054	1.09757	0.00809435
PF11_0196	hypothetical protein	1.09962	1.10812	1.14818	0.00126	1.11864	0.025933
PFB0935w	cytoadherence linked asexual protein 2	-1.28775	-1.34806	-1.16247	0.0066	-1.26609	0.0946714
PFD1110w	hypothetical membrane protein. conserved	-1.15543	-1.09478	-1.10145	0.00272	-1.11722	0.0332585
PFB0570w	SPATR-like protein. putative	-1.15118	-1.24502	-1.29138	0.009	-1.22919	0.0714274
PFF1395c	glutamyl-tRNA(Gln) amidotransferase subunit B. putative	1.22632	1.16815	1.09849	0.00666	1.16432	0.064001
PFI1780w	hypothetical protein	-1.13284	-1.17525	-1.27211	0.00576	-1.1934	0.071387
PF11_0324	hypothetical protein	1.11698	1.10424	1.15333	0.00111	1.12485	0.0254737
MAL13P1.342	hypothetical protein. conserved	-1.29345	-1.3064	-1.56113	0.00496	-1.38699	0.150946
PF10_0268	merozoite capping protein 1	1.07858	1.09341	1.0672	0.0007	1.07973	0.0131428
PF13_0019	sodium/hydrogen exchanger. Na+. H+ antiporter	-1.06571	-1.07255	-1.10689	0.00407	-1.08172	0.0220674
PF13_0349	nucleoside diphosphate kinase b; putative."nucleoside diphosphate kinase b. putative"."nucleoside diphosphate kinase b. putative"."nucleoside diphosphate kinase b. putative"."nucleoside diphosphate kinase b. putative"."nucleoside diphosphate kinase b	1.07488	1.06204	1.09603	0.00369	1.07765	0.0171635
PF14_0428	histidine -- tRNA ligase. putative	-1.08588	-1.12817	-1.11539	0.00968	-1.10981	0.0216895
PF10_0278	BRIX domain containig protein. putative	1.25251	1.25027	1.13801	0.00496	1.2136	0.0654696
PF07_0033	Cg4 protein	1.11768	1.16628	1.22842	0.00383	1.17079	0.0555078
PFB0310c	merozoite surface protein 4	-1.18253	-1.18446	-1.18968	9.25627e-07	-1.18556	0.003699
PF10_0352	merozoite surface protein. putative	-1.42276	-1.3632	-1.26897	0.00831	-1.35164	0.0775436
PF10_0256	hypothetical protein	1.07937	1.06306	1.04006	0.00458	1.06083	0.0197497
PF14_0577	hypothetical protein	1.21017	1.17621	1.34246	0.0071	1.24295	0.0878379
PFL1435c	myosin d	-1.1928	-1.19412	-1.13036	0.0015	-1.17243	0.0364368
PF13_0173	hypothetical protein. conserved	-1.51347	-1.57787	-1.28332	0.00895	-1.45822	0.154853
PFE0460c	hypothetical protein. conserved	-1.13888	-1.09459	-1.11079	0.00235	-1.11475	0.0224094
PF10_0341	hypothetical protein. conserved	1.1369	1.08273	1.11743	0.00651	1.11235	0.0274395
PF10_0295	hypothetical protein	-1.1016	-1.10329	-1.09619	0.00772	-1.10036	0.00370887
PF13_0227	vacuolar ATP synthase subunit D. putative	-1.13972	-1.16213	-1.16048	0.00106	-1.15411	0.0124894
PF10_0055	hypothetical protein	-1.22223	-1.20402	-1.32417	0.00176	-1.25014	0.0647552
PF10_0286	hypothetical protein	1.13239	1.14638	1.12448	0.00217	1.13442	0.0110898
PFL1455w	hypothetical protein. conserved	1.35223	1.26532	1.4619	0.00634	1.35982	0.0985094
PFE0085c	hypothetical protein. conserved	-1.13477	-1.28701	-1.25488	0.00522	-1.22555	0.0802452
PF10_0198	hypothetical protein	1.05634	1.08441	1.04257	0.00657	1.06111	0.0213234
PFI0925w	gamma-glutamylcysteine synthetase	-1.10626	-1.10218	-1.10252	7.31249e-06	-1.10365	0.00226383
PFE0155w	hypothetical protein. conserved	1.10397	1.12063	1.13113	0.00043	1.11858	0.0136959
PFF0385c	hypothetical protein. conserved	1.1364	1.13343	1.14521	0.00041	1.13835	0.00612652
PF13_0142	u6 snRNA-associated sm-like protein. putative	-1.14681	-1.14168	-1.06988	0.00943	-1.11946	0.0430112
PFL1760w	hypothetical protein. conserved	-1.18908	-1.15063	-1.08098	0.00685	-1.14023	0.0547953
MAL13P1.43	hypothetical protein. conserved	-1.14782	-1.11152	-1.0908	0.00906	-1.11671	0.0288626
PF14_0031	hypothetical protein	1.08517	1.09056	1.06941	0.00038	1.08171	0.0109905
PF11_0382	ribosomal protein S9. putative	-1.19998	-1.2482	-1.18629	0.0004	-1.21149	0.0325203
PFI0450c	apoptosis-related protein. putative	-1.14304	-1.11455	-1.17607	0.0014	-1.14455	0.0307879
PFI0105c	protein kinase. FIKK family	-1.25618	-1.324	-1.34732	0.00109	-1.30917	0.047346
PFL2300w	hypothetical protein. conserved	-1.22286	-1.20333	-1.31463	0.00317	-1.24694	0.059429
PF10_0141	cdk7. putative	-1.07677	-1.08362	-1.13159	0.00483	-1.09733	0.0298699
PFC0710w	inorganic pyrophosphatase. putative	1.0813	1.13768	1.08289	0.0043	1.10062	0.0321019
PFE0195w	cation transporting P-ATPase	1.19167	1.22307	1.10615	0.00591	1.17363	0.0605116
PFA0470c	cold-shock protein. putative	-1.33757	-1.24659	-1.30764	0.00202	-1.29727	0.0463686
PF11_0427	dolichyl-phosphate b-D-mannosyltransferase. putative	-1.25207	-1.23228	-1.19387	0.00045	-1.22607	0.0295923
MAL7P1.108	hypothetical protein. conserved	-1.25569	-1.18567	-1.41197	0.00793	-1.28444	0.115858
MAL13P1.38	hypothetical protein. conserved	-1.12026	-1.11338	-1.08376	0.0009	-1.1058	0.0193947
PFI1280c	protein kinase. putative	-1.15519	-1.15127	-1.08065	0.00521	-1.12904	0.0419499
PF13_0197	Merozoite Surface Protein 7 precursor. MSP7	-1.53106	-1.52555	-1.26782	0.00385	-1.44148	0.150416
PF13_0309	hypothetical protein. conserved	-1.19235	-1.13696	-1.07954	0.00806	-1.13628	0.056408
MAL13P1.301	protein with aminophospholipid-transporting P-ATPase and guanyl cyclase domains	1.08969	1.08073	1.12141	0.00211	1.09728	0.0213748
