# Supplementary material for: Global response of Plasmodium falciparum to hyperoxia: a combined transcriptomic and proteomic approach
Source: Malar J. 2011 Jan 11;10:4. doi: 10.1186/1475-2875-10-4 (PMC3030542; doi:10.1186/1475-2875-10-4)
Supplement: Additional file 4 — List of altered genes following hyperoxia treatment using GSEA data and PS 6.0 software. [file 1475-2875-10-4-S4.XLS]

## Sheet: Feuil1
Additional file 4: List of altered genes following hyperoxia treatment using GSEA data and PS 6.0 software.
Accession Number	Type	Name	Connectivity	Local Connectivity	Indegree	Outdegree
PF14_0511	Protein	glucose-6-phosphate dehydrogenase	773	2	1	1
PF10_0153	Protein	heat shock 60kDa protein 1 (chaperonin)	647	31	3	28
PF08_0054	Protein	heat shock 70kDa protein 1A	1547	5	2	3
PF10_0218	Protein	citrate synthase	288	4	1	3
PFL1070c	Protein	heat shock protein 90kDa beta (Grp94), member 1	507	3	1	2
MAL13P1.221	Protein	ornithine carbamoyltransferase	148	3	0	3
PF10_0245	Protein	glutamine-fructose-6-phosphate transaminase 1	228	3	0	3
PF14_0598	Protein	glyceraldehyde-3-phosphate dehydrogenase	794	1	0	1
PKA	Functional Class	cAMP-dependent protein kinase, protein kinase A	221	3	2	1
PFF1350c	Protein	acyl-CoA synthetase short-chain family member 2	118	2	0	2
PF08_0006	Protein	prohibitin	167	1	0	1
PF13_0305	Protein	eukaryotic translation elongation factor 1 alpha 1	302	2	1	1
PFL1110c	Protein	protein kinase, cAMP-dependent, regulatory, type I, alpha (tissue specific extinguisher 1)	241	6	0	6
PF14_0486	Protein	eukaryotic translation elongation factor 2	252	1	0	1
PFL1550w	Protein	dihydrolipoamide dehydrogenase	162	3	0	3
PFI0235w	Protein	replication protein A1, 70kDa	147	1	0	1
MAL13P1.343	Protein	proteasome (prosome, macropain) 26S subunit, non-ATPase, 14	100	3	0	3
PF13_0044	Protein	carbamoyl-phosphate synthetase 1, mitochondrial	367	3	0	3
dnaJ	Protein	DnaJ (Hsp40) homolog, subfamily A, member 2	175	5	0	5
PFL0740c	Protein	heat shock 10kDa protein 1 (chaperonin 10)	149	11	4	7
PF11_0407	Protein	ferredoxin reductase	87	2	0	2
PF07_0029	Protein	heat shock protein 90kDa alpha (cytosolic), class B member 1	122	3	0	3
PF11_0351	Protein	heat shock 70kDa protein 9 (mortalin)	125	2	0	2
PFI1685w	Protein	protein kinase, cAMP-dependent, catalytic, alpha	91	4	1	3
PF11_0358	Protein	polymerase (RNA) I polypeptide B, 128kDa	104	2	0	2
PF13_0085	Protein	protein kinase, cAMP-dependent, catalytic, beta	45	3	0	3
PF13_0062	Protein	adaptor-related protein complex 1, mu 1 subunit	42	4	0	4
PF14_0366	Protein	primase, DNA, polypeptide 1 (49kDa)	37	2	0	2
PFI0530c	Protein	primase, DNA, polypeptide 2 (58kDa)	21	2	0	2
