# Supplementary material for: Global response of Plasmodium falciparum to hyperoxia: a combined transcriptomic and proteomic approach
Source: Malar J. 2011 Jan 11;10:4. doi: 10.1186/1475-2875-10-4 (PMC3030542; doi:10.1186/1475-2875-10-4)
Supplement: Additional file 6 — Raw data microarray at 4 hours time point under hyperoxia versus normoxia conditions on synchronized parasites. [file 1475-2875-10-4-S6.XLS]

## Sheet: 376
Additional file 6: Raw data microarray at 4 hours time point under hyperoxia versus normoxia conditions on synchronised parasites.
Accession Number	Sequence Names	FC O1	FC O2	FC O3	FC O4	p-value t-test	FC Average	Standard Deviation
PF14_0723	hypothetical protein	-1.228	-1.22617	-1.24677	-1.21419	0.00004	-1.22878	0.0134651
PFL0820c	hypothetical protein, conserved	-1.19579	-1.21332	-1.20543	-1.18271	0.00006	-1.19931	0.0131869
PFI0475w	small nuclear ribonucleoprotein (snRNP), putative	1.23654	1.24491	1.25504	1.28211	0.00009	1.25465	0.0198078
PFE0985w	hypothetical protein, conserved	-1.08669	-1.07872	-1.08149	-1.07033	0.00016	-1.07931	0.00683631
MAL13P1.48	hypothetical protein, conserved	-1.27589	-1.23496	-1.24357	-1.29793	0.00026	-1.26309	0.0291547
PF11_0497	hypothetical protein	-3.75484	-3.38911	-3.81442	-2.91724	0.00027	-3.4689	0.413054
PFI1800w	hydrolase, putative	-1.17322	-1.17187	-1.14908	-1.19409	0.00027	-1.17206	0.0183919
PF13_0246	hypothetical protein, conserved	-1.30822	-1.26683	-1.35255	-1.30081	0.00028	-1.3071	0.0352524
PF13_0171	60S ribosomal protein L23, putative	1.48527	1.58471	1.49054	1.42731	0.00034	1.49696	0.0651385
PF11_0438	Ribosomal protein, putative	1.44542	1.59392	1.50683	1.6033	0.00041	1.53737	0.0751269
PFF1050w	nascent polypeptide associated complex alpha chain, putative	1.45418	1.49953	1.46875	1.61951	0.00045	1.51049	0.0750967
PF10_0335	hypothetical protein	1.1954	1.17122	1.1419	1.16923	0.00047	1.16944	0.0218753
PFL0740c	10 kd chaperonin, putative	1.33684	1.37476	1.26719	1.3178	0.00048	1.32415	0.0447481
PFI0375w	ribosomal protein L35, putative	1.36236	1.2932	1.26126	1.33289	0.00053	1.31243	0.0443463
MAL13P1.323	hypothetical protein, conserved	-1.2822	-1.20122	-1.24051	-1.2553	0.00053	-1.24481	0.0337966
PF14_0565	hypothetical protein	-1.06015	-1.07528	-1.05551	-1.06375	0.00057	-1.06367	0.00844145
PFF1065c	hypothetical protein, conserved	-1.13851	-1.15811	-1.11278	-1.14215	0.00057	-1.13789	0.0187785
PF14_0144	mRNA capping enzyme, putative	-1.077	-1.08242	-1.085	-1.06198	0.00060	-1.0766	0.0103011
PF13_0213	60S ribosomal subunit protein L6e, putative	1.72366	1.6413	1.68158	1.48733	0.00063	1.63347	0.103065
PF13_0014	40S ribosomal protein S7 homologue, putative	1.16046	1.21598	1.16767	1.2066	0.00068	1.18768	0.0276899
PFD0720w	hypothetical protein, conserved	1.14362	1.10215	1.1412	1.1323	0.00073	1.12982	0.0190764
PF14_0125	deoxyhypusine synthase	1.11312	1.09857	1.08669	1.12232	0.00078	1.10518	0.015731
PFD1105w	hypothetical protein	1.21473	1.2004	1.14745	1.18789	0.00079	1.18762	0.0289366
PF13_0177	ATP-dependent RNA helicase, putative	-1.13806	-1.09707	-1.10784	-1.11267	0.00081	-1.11391	0.0173704
PF14_0104	eukaryotictranslation initiation factor 2 gamma subunit, putative	1.09448	1.09502	1.08137	1.11766	0.00087	1.09713	0.0150702
PFL2490c	hypothetical protein, conserved	1.25994	1.25348	1.23197	1.17769	0.00088	1.23077	0.0373522
PFA0380w	serine/threonine protein kinase, putative	-1.27528	-1.30702	-1.33016	-1.2212	0.00089	-1.28342	0.0471847
PF11_0499	hypothetical protein	-3.87878	-2.74989	-3.72009	-2.86237	0.00090	-3.30278	0.578957
PF08_0131	1-cys peroxidoxin	1.15281	1.19437	1.16392	1.21902	0.00093	1.18253	0.0300073
PFI1075w	hypothetical protein, conserved	1.05384	1.07803	1.07504	1.07151	0.00094	1.06961	0.0108426
PF11_0040	early transcribed membrane protein 11.2, etramp11.2	-1.23784	-1.25115	-1.31212	-1.20793	0.00100	-1.25226	0.0438084
PFI0340c	hypothetical protein, conserved	-1.46841	-1.32087	-1.31443	-1.37732	0.00117	-1.37026	0.0712732
MAL7P1.126	hypothetical protein, conserved	1.29746	1.20763	1.27166	1.20912	0.00120	1.24647	0.045233
PFE0840c	hypothetical protein, conserved	-1.48796	-1.42247	-1.51423	-1.32433	0.00122	-1.43725	0.0845908
MAL13P1.15	hypothetical protein, conserved	1.2391	1.27886	1.30045	1.19465	0.00123	1.25327	0.0466115
PF14_0676	20S proteasome beta 4 subunit, putative	1.4013	1.28173	1.30611	1.41808	0.00126	1.3518	0.0679232
MAL7P1.5	Plasmodium falciparum Maurers Cleft 2 transmembrane domain protein, PfMC-2TM_7.1	1.19641	1.20856	1.21292	1.29206	0.00134	1.22749	0.0436115
PF10_0077	eukaryotictranslation initiation factor 3 subunit 7, putative	1.11564	1.11049	1.08294	1.0817	0.00144	1.09769	0.0178819
PFL0275w	hypothetical protein, conserved	-1.24421	-1.1891	-1.25487	-1.30786	0.00146	-1.24901	0.0486823
PFB0675w	hypothetical protein	-1.14562	-1.21566	-1.21407	-1.23217	0.00148	-1.20188	0.038389
PF14_0349	histidine triad protein, putative	1.65367	1.41059	1.44374	1.45445	0.00158	1.49061	0.110297
PFL0060w	hypothetical protein, conserved in P. falciparum	-1.15082	-1.12914	-1.09341	-1.12374	0.00158	-1.12428	0.023673
PFA0700c	hypothetical protein, conserved in P. falciparum	1.35524	1.22157	1.26867	1.2553	0.00161	1.2752	0.0569246
PFC0845c	ubiquitin--protein ligase, putative	1.09263	1.06143	1.0663	1.08351	0.00170	1.07597	0.0145983
PFC0300c	60S ribosomal protein L7, putative	1.41363	1.52294	1.36755	1.313	0.00171	1.40428	0.0891604
PF14_0474	hypothetical protein	1.09221	1.11671	1.07192	1.09313	0.00176	1.09349	0.0183139
PF10_0179	PHF5-like protein, putative	1.19115	1.20757	1.16303	1.26515	0.00180	1.20673	0.0430737
PF08_0049	ribonucleoprotein, putative	1.09951	1.14562	1.13331	1.16448	0.00184	1.13573	0.0273381
PF13_0178	translation initiation factor 6, putative	1.3231	1.19725	1.27738	1.32644	0.00193	1.28104	0.0601785
PFB0965c	hypothetical protein	1.10575	1.07833	1.09806	1.12913	0.00197	1.10282	0.0210017
PF14_0225	hypothetical protein	-1.28218	-1.25407	-1.31097	-1.41822	0.00200	-1.31636	0.0717701
PF14_0447	glutaminyl-peptide cyclotransferase	-1.10564	-1.17839	-1.14914	-1.16144	0.00204	-1.14865	0.0310814
PFC0910w	hypothetical protein, conserved	1.48894	1.31684	1.29461	1.38342	0.00212	1.37095	0.0872407
PFI0390c	hypothetical membrane protein, conserved	-1.23471	-1.22323	-1.15362	-1.15954	0.00216	-1.19277	0.0421257
PF11_0203	peptidase	-1.13067	-1.10195	-1.08243	-1.08706	0.00230	-1.10053	0.0217523
PFI0815c	hypothetical protein, conserved	1.15333	1.09442	1.10439	1.13005	0.00238	1.12055	0.0265123
PF11_0433	hypothetical protein	-1.09954	-1.0953	-1.08729	-1.0589	0.00238	-1.08526	0.0182911
PF14_0317	hypothetical protein, conserved	1.18026	1.11345	1.16084	1.19724	0.00240	1.16295	0.0361946
PFC0365w	conserved protein, putative	-1.17277	-1.11188	-1.17291	-1.19672	0.00241	-1.16357	0.0362521
PFL0105w	hypothetical protein, conserved	1.28637	1.1905	1.21896	1.32027	0.00249	1.25402	0.0597204
PFI1115c	pre-mRNA splicing factor protein, putative	1.2903	1.23721	1.4206	1.34965	0.00254	1.32444	0.0788604
PFC0582c	hypothetical protein, conserved	1.36691	1.25053	1.30584	1.20824	0.00265	1.28288	0.0688134
PF11_0447	translation initiation factor eIF-1A, putative	1.18628	1.11261	1.12598	1.16762	0.00276	1.14812	0.0345812
MAL13P1.170	hypothetical protein, conserved	-1.2365	-1.1752	-1.13341	-1.21272	0.00282	-1.18946	0.0450878
PF10_0187	ribosomal protein L30e, putative	1.37997	1.5788	1.43667	1.31159	0.00290	1.42676	0.113531
PF10_0232	Chromodomain-helicase-DNA-binding protein 1 homolog, putative	-1.04596	-1.06247	-1.07327	-1.08043	0.00291	-1.06553	0.0149918
MAL13P1.250	hypothetical protein, conserved	1.12662	1.09398	1.08755	1.14319	0.00292	1.11284	0.0264971
PF11_0402	hypothetical protein	-1.13874	-1.13563	-1.19397	-1.11085	0.00301	-1.1448	0.0350766
PF14_0175	conserved protein, unknown function	-1.21748	-1.22867	-1.12542	-1.20966	0.00306	-1.19531	0.0472403
PF07_0001	hypothetical protein	1.38616	1.32112	1.23985	1.45636	0.00319	1.35087	0.0923472
PFE0845c	60S ribosomal subunit protein L8, putative	1.07945	1.07418	1.04436	1.07496	0.00320	1.06824	0.0160869
PF14_0048	hypothetical protein	1.17851	1.14429	1.09847	1.12631	0.00321	1.13689	0.0335411
PFL1745c	clustered-asparagine-rich protein	-1.15993	-1.13916	-1.24586	-1.19803	0.00327	-1.18574	0.0469088
PFD0210c	pbs36 homologue	-1.13738	-1.2115	-1.19689	-1.12764	0.00327	-1.16835	0.0420036
MAL13P1.56	m1-family aminopeptidase	-1.17762	-1.19055	-1.18929	-1.10457	0.00339	-1.16551	0.0410399
PF13_0016	methyl transferase-like protein, putative	1.07176	1.05498	1.07534	1.04354	0.00343	1.0614	0.0148532
PFL0255c	uga suppressor tRNA-associated antigenic protein, putative	1.1009	1.05508	1.08572	1.09637	0.00347	1.08452	0.0206307
PFD0355c	Peptidyl-tRNA hydrolase PTH2, putative	1.16104	1.22113	1.11658	1.17268	0.00352	1.16786	0.0429615
PF14_0157	hypothetical protein	1.18593	1.19578	1.10892	1.14173	0.00359	1.15809	0.0403358
PFL0855c	hypothetical protein, conserved	1.06062	1.06672	1.07412	1.10377	0.00364	1.07631	0.0191223
PFL2080c	hypothetical protein, conserved	1.42856	1.2754	1.28748	1.23128	0.00367	1.30568	0.0854068
MAL7P1.94	prefoldin subunit 3, putative	1.21207	1.17234	1.18473	1.30317	0.00374	1.21808	0.0591067
PF14_0407	hypothetical protein	-1.05868	-1.08151	-1.07387	-1.1074	0.00378	-1.08037	0.0203685
MAL8P1.102	hypothetical protein, conserved	1.06768	1.10841	1.12955	1.09816	0.00382	1.10095	0.0257442
MAL13P1.93	hypothetical protein, conserved	-1.51989	-1.31001	-1.29974	-1.31514	0.00386	-1.36119	0.10599
PFL2330w	hypothetical protein, conserved	-1.10959	-1.16018	-1.21437	-1.17117	0.00387	-1.16383	0.0430638
PF08_0071	Fe-superoxide dismutase	1.07933	1.09898	1.05778	1.10664	0.00391	1.08568	0.0218704
PFI0780w	hypothetical protein, conserved	1.36523	1.20406	1.35425	1.41918	0.00392	1.33568	0.092221
PFE1540w	hypothetical protein, conserved	1.53609	1.32204	1.28083	1.40714	0.00393	1.38653	0.11273
PFF1525c	hypothetical protein, conserved in P. falciparum	1.25957	1.38076	1.4323	1.2411	0.00395	1.32843	0.0929079
PF11_0329	hypothetical protein	1.44146	1.2626	1.28389	1.24563	0.00409	1.30839	0.0900804
MAL13P1.413	membrane associated histidine-rich protein, MAHRP-1	-1.16586	-1.23717	-1.28148	-1.33648	0.00435	-1.25525	0.0721198
PFF0905w	hypothetical protein, conserved	1.07872	1.10633	1.15185	1.13118	0.00441	1.11702	0.0315954
PFD0755c	adenylate kinase 1	1.24476	1.1337	1.18311	1.25562	0.00442	1.2043	0.0568745
PFI0125c	protein kinase, FIKK family	1.08236	1.07654	1.0892	1.04531	0.00445	1.07335	0.0193978
PFE0045c	kinase, putative	-1.41376	-1.28338	-1.28862	-1.20216	0.00447	-1.29698	0.087337
PF13_0179	isoleucine--tRNA ligase, putative	-1.2978	-1.19121	-1.27663	-1.16122	0.00448	-1.23172	0.0658149
PFE0715w	asparagine -- tRNA ligase, putative	1.26409	1.20114	1.22492	1.12827	0.00450	1.2046	0.0571262
PFD0890w	hypothetical protein, conserved	1.56641	2.03116	1.64803	1.50097	0.00457	1.68664	0.237426
PFE0810c	40S ribosomal subunit protein S14, putative	1.32734	1.31803	1.16796	1.35322	0.00473	1.29164	0.083785
PF14_0355	hypothetical protein	1.23937	1.25663	1.22005	1.12401	0.00475	1.21002	0.0592515
PF14_0516	serine/threonine-protein kinase	-1.13466	-1.06986	-1.09912	-1.12816	0.00476	-1.10795	0.0297248
PFL2400w	hypothetical protein, conserved	1.07909	1.1005	1.10443	1.1515	0.00482	1.10888	0.0305174
PFE0805w	cation-transporting ATPase 1	-1.31975	-1.2242	-1.46255	-1.43571	0.00501	-1.36055	0.110014
PF14_0118	hypothetical protein	-1.85248	-1.70978	-1.69013	-1.35503	0.00512	-1.65186	0.210694
PF14_0566	hypothetical protein	1.21257	1.1493	1.17892	1.1028	0.00515	1.1609	0.0465642
PFE0210c	hypothetical protein, conserved	1.23712	1.30762	1.1985	1.1488	0.00523	1.22301	0.066997
PF14_0071	hypothetical protein	-1.06979	-1.05742	-1.03905	-1.07881	0.00531	-1.06127	0.0172123
PFD0220c	hypothetical protein, conserved	-1.13996	-1.29893	-1.2535	-1.28636	0.00532	-1.24469	0.0723979
PF13_0229	IRP-like protein	-1.15011	-1.10077	-1.15907	-1.21275	0.00539	-1.15568	0.0458789
PFB0100c	knob associated histidine-rich protein	-1.23523	-1.35699	-1.26763	-1.47257	0.00540	-1.3331	0.106282
PF10_0298	26S proteasome subunit, putative	1.28444	1.33054	1.23538	1.15272	0.00545	1.25077	0.0760429
PFI0635c	hypothetical protein, conserved	1.19885	1.25033	1.23989	1.11856	0.00547	1.20191	0.059843
PF14_0587	hypothetical protein	-1.25598	-1.13428	-1.1422	-1.17336	0.00610	-1.17646	0.0556355
PF11_0253	hypothetical protein	-1.07989	-1.16993	-1.13184	-1.16776	0.00637	-1.13735	0.042104
PFL1300c	hypothetical protein, conserved	-1.14463	-1.08903	-1.12865	-1.07272	0.00649	-1.10876	0.0335183
PFF0060w	Plasmodium falciparum Maurers Cleft 2 transmembrane domain protein 6, PfMC-2TM_6	1.17502	1.36923	1.39326	1.2782	0.00651	1.30393	0.0992031
MAL8P1.104	CAF1 family ribonuclease, putative	-1.0779	-1.11287	-1.08537	-1.05168	0.00662	-1.08196	0.0251689
MAL13P1.174	MSP7-like protein	1.07351	1.12137	1.10711	1.16069	0.00664	1.11567	0.0361018
PF10_0242	hypothetical protein	-1.17589	-1.1529	-1.14774	-1.07665	0.00665	-1.1383	0.0428797
PFE1020w	u6 snRNA-associated sm-like protein Lsm2, putative	1.11685	1.157	1.06907	1.12665	0.00668	1.11739	0.0364683
MAL13P1.360	hypothetical protein, conserved	-1.13677	-1.09996	-1.15603	-1.07469	0.00670	-1.11686	0.0364903
PFB0215c	3-5 exonuclease, putative	-1.18669	-1.20336	-1.35574	-1.34706	0.00672	-1.27321	0.0906086
PF10_0239	hypothetical protein	-1.29835	-1.20108	-1.31589	-1.4658	0.00673	-1.32028	0.109369
PF11_0025	Plasmodium falciparum Maurers Cleft 2 transmembrane domain protein 11.2	1.31776	1.2735	1.56267	1.31724	0.00676	1.36779	0.131564
PF11_0399	hypothetical protein	-1.10742	-1.13175	-1.06583	-1.14591	0.00678	-1.11273	0.0350736
PF08_0041	ribosome biogenesis protein nep1 homologue, putative	-1.20761	-1.21321	-1.1173	-1.12107	0.00678	-1.1648	0.0527408
PFD0790c	DNA replication licensing factor, putative	-1.57226	-1.23218	-1.54366	-1.47358	0.00691	-1.45542	0.154492
PF11_0105	hypothetical protein	-1.16141	-1.09443	-1.1433	-1.08112	0.00711	-1.12007	0.0383977
PFE0965c	vacuolar ATP synthetase, putative	1.36817	1.48656	1.29807	1.20612	0.00715	1.33973	0.118258
PFL1775c	hypothetical protein, conserved	1.07384	1.06325	1.07568	1.12347	0.00717	1.08406	0.0268383
PF08_0081	hypothetical protein, conserved	-1.15075	-1.19288	-1.1278	-1.26777	0.00718	-1.1848	0.0615297
PF13_0134	hypothetical protein, conserved	2.09841	1.56578	1.51345	1.54305	0.00718	1.68017	0.279647
PF13_0257	glutamate--tRNA ligase	-1.14987	-1.16016	-1.07448	-1.17323	0.00720	-1.13944	0.0443459
MAL7P1.76	hypothetical protein, conserved	-1.18704	-1.25811	-1.14064	-1.31143	0.00736	-1.22431	0.075547
MAL7P1.24	hypothetical protein, conserved	1.16237	1.26646	1.27766	1.13917	0.00738	1.21141	0.0708122
MAL13P1.302	SUMO ligase, putative	-1.10928	-1.18721	-1.09941	-1.10552	0.00740	-1.12536	0.0414368
PFE1100w	hypothetical protein, conserved	1.28466	1.59927	1.54465	1.76997	0.00755	1.54964	0.201037
PF14_0453	hypothetical protein	1.39256	1.39797	1.17279	1.43037	0.00756	1.34842	0.118273
PFF0575c	hypothetical protein, conserved	-1.34833	-1.27878	-1.1396	-1.25962	0.00756	-1.25658	0.0868033
MAL13P1.274	serine/threonine protein phosphatase pfPp5	1.16021	1.14125	1.15969	1.06984	0.00757	1.13275	0.0428553
PFF0480w	hypothetical protein, conserved	-1.09349	-1.16249	-1.14017	-1.07906	0.00771	-1.1188	0.0390954
PF07_0079	60S ribosomal protein L11a, putative	1.16923	1.16356	1.07365	1.16988	0.00780	1.14408	0.0470391
PFA0435w	hypothetical protein, conserved	1.3054	1.23373	1.12497	1.2066	0.00788	1.21768	0.0745437
PF10_0015	acyl CoA binding protein, putative	1.07572	1.03943	1.0424	1.04735	0.00794	1.05122	0.0166536
PF10_0183	hypothetical protein	-1.18932	-1.27377	-1.15734	-1.34415	0.00795	-1.24114	0.0844266
PFC0400w	60S Acidic ribosomal protein P2	1.16217	1.14969	1.09477	1.22485	0.00797	1.15787	0.0533958
PFE0445c	SNAP protein (soluble N-ethylmaleimide-sensitive factor Attachment Protein), putative	1.24018	1.17825	1.18635	1.0966	0.00806	1.17535	0.0592562
PF10_0038	ribosomal protein S20e, putative	1.38213	1.39391	1.24635	1.62146	0.00818	1.41096	0.155487
PF11_0250	high mobility group-like protein NHP2, putative	1.01101	1.01497	1.02396	1.01896	0.00820	1.01722	0.00554021
PF13_0140	dihydrofolate synthase/folylpolyglutamate synthase	-1.08233	-1.08229	-1.04861	-1.04338	0.00822	-1.06415	0.0210749
PFC10_API0024	tRNA-Gly	-2.28771	-1.69491	-1.48373	-1.70151	0.00832	-1.79197	0.345627
PF14_0390	hypothetical protein	1.16134	1.27664	1.23186	1.38902	0.00839	1.26471	0.0954983
PF14_0044	hypothetical protein	-1.10843	-1.24517	-1.15745	-1.23112	0.00845	-1.18554	0.0642087
PFF1265w	oxidoreductase, short-chain dehydrogenase family, putative	-1.07341	-1.05062	-1.10963	-1.1077	0.00848	-1.08534	0.028506
PFL2310w	hypothetical protein, conserved	-1.21466	-1.12073	-1.09945	-1.14074	0.00848	-1.1439	0.0500986
PF13_0215	hypothetical protein, conserved	-1.08591	-1.11953	-1.06291	-1.0595	0.00850	-1.08196	0.0276554
PFL2110c	hypothetical protein, conserved	1.2779	1.4272	1.18127	1.41763	0.00857	1.326	0.118178
PFA0730c	hypothetical protein	1.32826	1.22131	1.43535	1.19687	0.00866	1.29545	0.109336
PFF1505w	hypothetical protein, conserved	-1.31816	-1.18471	-1.15961	-1.16347	0.00869	-1.20649	0.0752618
PF11_0168	hypothetical protein	-1.25778	-1.09841	-1.21521	-1.19632	0.00904	-1.19193	0.0674375
PF10_0178	hypothetical protein	-1.25682	-1.39731	-1.1946	-1.18626	0.00914	-1.25875	0.097592
PFD1175w	Plasmodium falciparum trophozoite antigen r45-like protein	-1.17241	-1.09309	-1.08467	-1.15754	0.00916	-1.12693	0.0444839
PF14_0585	ribosomal protein S28e, putative	1.15456	1.18352	1.11271	1.26671	0.00927	1.17937	0.0650758
PFI0155c	PfRab7, GTPase	1.32578	1.16673	1.21626	1.14872	0.00929	1.21437	0.0795723
MAL8P1.124	hypothetical protein, conserved	-1.29582	-1.48777	-1.23084	-1.23163	0.00929	-1.31151	0.121384
PF13_0148	hypothetical protein, conserved	-1.44503	-1.25392	-1.48407	-1.71054	0.00929	-1.47339	0.187373
PFC0285c	T-complex protein beta subunit, putative	-1.1792	-1.12405	-1.07985	-1.18681	0.00937	-1.14248	0.0502517
PFA0410w	hypothetical protein, conserved	-1.03429	-1.07766	-1.08328	-1.06123	0.00941	-1.06412	0.0219744
PF14_0277	coatamer protein, beta subunit, putative	1.04647	1.10801	1.1122	1.11689	0.00953	1.09589	0.0331474
PF11_0226	petidase, M16 family	1.1765	1.13302	1.28733	1.30074	0.00960	1.2244	0.0825282
PF14_0615	ATP synthase (C/AC39) subunit, putative	1.08443	1.13223	1.06995	1.06353	0.00963	1.08753	0.0310524
PF08_0040	hypothetical protein, conserved	-1.2481	-1.20594	-1.14335	-1.10481	0.00966	-1.17555	0.0638437
PFL2065c	mitochondrial import inner membrane translocase subunit, putative	1.29835	1.31937	1.36135	1.13026	0.00977	1.27733	0.101486
PFE0300c	60S ribosomal subunit protein L24, putative	1.04985	1.06881	1.05593	1.02699	0.00985	1.05039	0.0174913
PFL1700c	V-type K+ - independent h+ -translocating inorganic pyrophosphatse	1.30413	1.15341	1.14036	1.26329	0.00997	1.2153	0.0809119
